# Supplementary material for: Mixed Heavy Metal Exposure During Pregnancy Induces GDM-like Metabolic Dysfunction Associated with Glycer-Ophospholipid Metabolic Reprogramming and Altered Insig1 Expression: A Multi-Omics Study in Rats
Source: Toxics. 2026 Apr 21;14(4):351. doi: 10.3390/toxics14040351 (PMC13120483; doi:10.3390/toxics14040351)
Supplement: Supplementary file 1 [file toxics-14-00351-s001.zip]

Archive with 1 entries (1 files):
- toxics-4199729-supplementary.pdf
